# Supplementary material for: Structure, Biosynthesis, and Biological Activity of Succinylated Forms of Bacteriocin BacSp222
Source: Int J Mol Sci. 2021 Jun 10;22(12):6256. doi: 10.3390/ijms22126256 (PMC8230399; doi:10.3390/ijms22126256)
Supplement: Supplementary file 1 [file ijms-22-06256-s001.zip]

Archive with 7 entries (7 files):
- Supplementary Materials Figure S1.pdf
- Supplementary Materials Figure S2.pdf
- Supplementary Materials Figure S3.pdf
- Supplementary Materials Figure S4.pdf
- Supplementary Materials Figure S5.pdf
- Supplementary Materials Figure S6.pdf
- Supplementary Materials Table S1.pdf
